# Supplementary material for: Lipid Messenger Phosphatidylinositol-4,5-Bisphosphate Is Increased by Both PPARα Activators and Inhibitors: Relevance for Intestinal Cell Differentiation
Source: Biology (Basel). 2022 Jun 30;11(7):997. doi: 10.3390/biology11070997 (PMC9312331; doi:10.3390/biology11070997)
Supplement: Supplementary file 1 [file biology-11-00997-s001.zip]

Archive with 1 entries (1 files):
- biology-1745425-supplementary.pdf
